# Supplementary material for: Culturable bioaerosols along an urban waterfront are primarily associated with coarse particles
Source: PeerJ. 2016 Dec 22;4:e2827. doi: 10.7717/peerj.2827 (PMC5182991; doi:10.7717/peerj.2827)
Supplement: Data S1 — Aerosol data including: sampling times, volumes, and raw bioaerosol counts. [file peerj-04-2827-s004.xlsx]

## Sheet: Sheet1
									Bacterial counts on stages						Fungal counts on stages
Date	Site	Sample ID	WIND DIR	Start	Sampling Duration (minutes)	Volume sampled (meters cubed)	Total Bac.	Total Fung.	Stage 1 ( > 7.0)	Stage 2 (4.7 – 7.0)	Stage 3 (3.3 – 4.7)	Stage 4 (2.1 – 3.3)	Stage 5 (1.1 – 2.1)	Stage 6 (0.65 – 1.1)	Stage 1 ( > 7.0)	Stage 2 (4.7 – 7.0)	Stage 3 (3.3 – 4.7)	Stage 4 (2.1 – 3.3)	Stage 5 (1.1 – 2.1)	Stage 6 (0.65 – 1.1)	Wind Speed Average (m/s)
07/06/15	FB	F4	LAND	17:08	20	0.566	931.095	242.049	215.548	139.576	335.689	196.113	30.0353	14.1343	7.06714	5.30035	22.9682	127.208	79.5053	0	NA
07/06/15	FB	F5	LAND	17:33	20	0.566	809.187	176.678	259.717	104.24	220.848	144.876	60.0707	19.4346	12.3675	5.30035	30.0353	100.707	28.2686	0	NA
07/09/15	FB	F6	LAND	14:34	25	0.7075	62.1908	224.735	35.3357	16.9611	5.65371	2.82686	1.41343	0	9.89399	12.7208	40.9894	144.17	16.9611	0	0.788
07/09/15	FB	F7	LAND	15:16	25	0.7075	66.4311	250.177	26.8551	14.1343	12.7208	2.82686	7.06714	2.82686	8.48057	8.48057	42.4028	156.89	33.9223	0	1.85
07/13/15	FB	F10	LAND	15:30	25	0.7075	730.742	192.226	189.399	130.035	224.735	137.102	39.576	9.89399	9.89399	4.24028	31.0954	89.0459	57.9505	0	1.931
07/13/15	FB	F11	LAND	16:05	25	0.7075	500.353	155.477	162.544	70.6714	125.795	52.2968	63.6042	25.4417	9.89399	5.65371	26.8551	98.9399	14.1343	0	2.604
07/14/15	FB	F12	LAND	16:51	25	0.7075	292.58	645.936	137.102	74.9117	60.7774	16.9611	2.82686	0	11.3074	15.5477	53.7102	565.371	0	0	1.485
07/14/15	FB	F13	LAND	17:22	25	0.7075	592.226	79.1519	412.721	53.7102	24.0283	80.5654	21.2014	0	9.89399	0	14.1343	38.1625	16.9611	0	1.215
07/17/15	FB	F14	LAND	14:17	25	0.7075	719.435	173.852	277.032	161.131	91.8728	114.488	57.9505	16.9611	11.3074	7.06714	29.682	115.901	9.89399	0	2.115
07/17/15	FB	F15	LAND	14:50	25	0.7075	524.382	322.261	233.216	130.035	50.8834	94.6996	15.5477	0	8.48057	7.06714	50.8834	137.102	94.6996	24.0283	2.046
2015-09-08	FB	FB25	LAND	17:15	15	0.4245	360.424	386.337	68.3157	54.1814	56.5371	61.2485	94.2285	25.9128	16.49	14.1343	75.3828	242.638	35.3357	2.35571	2.164
2015-09-08	FB	FB26	LAND	17:39:00	15	0.4245	402.827	226.148	89.5171	56.5371	103.651	80.0942	61.2485	11.7786	35.3357	16.49	23.5571	129.564	18.8457	2.35571	2.525
2015-09-15	FB	FB30	LAND	16:14:00	15	0.4245	242.638	645.465	61.2485	44.7585	68.3157	21.2014	40.0471	7.06714	9.42285	51.8257	122.497	325.088	131.92	4.71143	1.369
2015-09-15	FB	FB31	LAND	16:38:00	15	0.4245	148.41	798.587	11.7786	51.8257	44.7585	23.5571	11.7786	4.71143	44.7585	42.4028	190.813	405.183	110.718	4.71143	2.456
07/03/15	FB	F2	WATER	11:43	20	0.566	31.8021	194.346	15.9011	1.76678	5.30035	1.76678	7.06714	0	14.1343	15.9011	49.47	83.0389	31.8021	0	2.043
07/03/15	FB	F3	WATER	12.17	20	0.566	26.5018	213.781	10.6007	3.53357	5.30035	3.53357	1.76678	1.76678	5.30035	12.3675	74.2049	93.6396	28.2686	0	2.052
07/10/15	FB	F8	WATER	12:52	25	0.7075	26.8551	247.35	1.41343	8.48057	12.7208	1.41343	2.82686	0	5.65371	4.24028	70.6714	121.555	42.4028	2.82686	5.881
07/10/15	FB	F9	WATER	13:24	25	0.7075	11.3074	477.739	0	1.41343	5.65371	1.41343	2.82686	0	125.795	110.247	48.0565	163.958	29.682	0	4.538
07/22/15	FB	F16	WATER	15:36	25	0.7075	25.4417	152.65	0	12.7208	1.41343	4.24028	4.24028	2.82686	11.3074	2.82686	48.0565	56.5371	33.9223	0	5.45
07/22/15	FB	F17	WATER	16:12	25	0.7075	39.576	227.562	1.41343	14.1343	2.82686	2.82686	15.5477	2.82686	7.06714	9.89399	66.4311	111.661	31.0954	1.41343	5.965
07/22/15	FB	F18	WATER	17:10	20	0.566	61.8375	196.113	1.76678	3.53357	3.53357	3.53357	28.2686	21.2014	3.53357	8.83392	47.7032	118.375	17.6678	0	0
07/22/15	FB	F19	WATER	17:40	20	0.566	3.53357	8.83392	0	1.76678	1.76678	0	0	0	3.53357	0	3.53357	0	1.76678	0	0
07/24/15	FB	F20	WATER	15:02	15	0.4245	35.3357	58.8928	7.06714	2.35571	4.71143	2.35571	11.7786	7.06714	14.1343	2.35571	9.42285	28.2686	2.35571	2.35571	1.438
07/24/15	FB	F21	WATER	15:23	10	0.283	95.4064	67.1378	10.6007	10.6007	7.06714	60.0707	7.06714	0	14.1343	7.06714	14.1343	14.1343	17.6678	0	0.882
08/28/15	FB	F22	WATER	14:50	15	0.4245	94.2285	164.9	16.49	16.49	37.6914	2.35571	18.8457	2.35571	18.8457	18.8457	11.7786	89.5171	25.9128	0	0.988
08/28/15	FB	F23	WATER	15:16	15	0.4245	40.0471	117.786	14.1343	2.35571	18.8457	2.35571	2.35571	0	7.06714	7.06714	16.49	68.3157	18.8457	0	2.056
08/28/15	FB	F24	WATER	15:41	15	0.4245	44.7585	160.188	23.5571	4.71143	9.42285	4.71143	0	2.35571	16.49	16.49	35.3357	77.7385	14.1343	0	0.556
2015-09-11	FB	FB27	WATER	13:42:00	15	0.4245	40.0471	593.64	0	2.35571	18.8457	9.42285	7.06714	2.35571	14.1343	35.3357	122.497	348.645	70.6714	2.35571	NA
2015-09-11	FB	FB28	WATER	14:04:00	15	0.4245	28.2686	544.17	0	4.71143	0	11.7786	9.42285	2.35571	28.2686	23.5571	122.497	325.088	40.0471	4.71143	NA
2015-09-11	FB	FB29	WATER	14:27:00	15	0.4245	21.2014	614.841	2.35571	0	4.71143	11.7786	2.35571	0	30.6243	28.2686	155.477	336.867	61.2485	2.35571	NA
2015-09-20	FB	FB32	WATER	12:06:00	15	0.4245	44.7585	979.976	2.35571	0	11.7786	11.7786	16.49	2.35571	11.7786	11.7786	110.718	504.122	339.223	2.35571	7.169
2015-09-20	FB	FB33	WATER	12:32:00	15	0.4245	49.47	1100.12	0	0	9.42285	7.06714	21.2014	11.7786	18.8457	42.4028	136.631	546.525	348.645	7.06714	5.394
2015-09-20	FB	FB34	WATER	12:59:00	15	0.4245	82.4499	1604.24	7.06714	21.2014	7.06714	9.42285	35.3357	2.35571	37.6914	30.6243	197.88	612.485	716.137	9.42285	6.675
2015-09-20	FB	FB35	WATER	13:39:00	15	0.4245	54.1814	661.955	2.35571	11.7786	9.42285	9.42285	16.49	4.71143	23.5571	32.98	164.9	51.8257	381.625	7.06714	5.775
2015-09-20	FB	FB36	WATER	14:58:00	15	0.4245	61.2485	1990.58	11.7786	0	16.49	0	32.98	0	25.9128	30.6243	179.034	812.721	942.285	0	6.894
2015-09-20	FB	FB37	WATER	15:32:00	15	0.4245	70.6714	994.111	4.71143	2.35571	7.06714	18.8457	35.3357	2.35571	18.8457	7.06714	181.39	457.008	320.377	9.42285	6.862
2015-09-20	FB	FB38	WATER	16:02:00	15	0.4245	143.698	848.057	49.47	2.35571	14.1343	40.0471	37.6914	0	9.42285	16.49	106.007	457.008	259.128	0	4.938
